# Supplementary material for: Complement inhibition can decrease the haemostatic response in a microvascular bleeding model at multiple levels
Source: Front Immunol. 2023 Sep 13;14:1226832. doi: 10.3389/fimmu.2023.1226832 (PMC10525698; doi:10.3389/fimmu.2023.1226832)
Supplement: Supplementary file 1 [file DataSheet_1.xlsx]

## Sheet: 1
Fluorecence values relative to fist frame of time series
C1s	Control FIB						aC1s FIB						Control CD62P						aC1s CD62P
Frame	Experiment 1	Experiment 2	Experiment 3	Experiment 4	Experiment 5	Experiment 6	Experiment 1	Experiment 2	Experiment 3	Experiment 4	Experiment 5	Experiment 6	Experiment 1	Experiment 2	Experiment 3	Experiment 4	Experiment 5	Experiment 6	Experiment 1	Experiment 2	Experiment 3	Experiment 4	Experiment 5	Experiment 6
1	1	1	1	1	1	1	1	1	1	1	1	1	1	1	1	1			1	1	1	1
5	1.13789	1.17518	1.29167	1.15512	1.03028	1.56983	1.20855	1.1877	1.06406	1.1483	1.01173	1.50602	1.06422	1.17548	1.13483	1.43947			1.56211	1.15485	1.11748	1.52757
10	1.39804	1.37062	1.40976	1.28846	1.07594	1.69035	3.37529	1.59106	1.10304	1.14653	1.04374	1.52434	1.21935	1.32625	1.17395	2.46127			1.78657	1.18814	1.21889	2.3768
15	2.88494	1.70497	1.43299	1.3096	1.04629	1.73616	3.348	2.49576	1.10867	1.14465	1.09089	1.51595	1.28569	1.3447	1.23108	2.86097			1.88424	1.17572	1.31373	2.71334
20	9.14097	2.29219	1.45929	1.27827	1.04664	1.76979	3.33115	4.39726	1.10395	1.15653	1.05842	1.50959	1.34013	1.30749	1.19937	3.06507			1.97982	1.19299	1.26614	2.93214
25	19.1274	3.2634	1.38734	1.27584	1.04908	1.78818	3.32483	12.0576	1.12071	1.15919	1.06529	1.5015	1.33199	1.26397	1.22719	3.15627			2.08213	1.19393	1.28864	3.03873
30	19.2168	6.59034	1.40367	1.27317	1.04486	1.80775	3.32764	14.3683	1.11699	1.17719	1.0491	1.49441	1.38202	1.2555	1.23672	3.21305			2.14641	1.22426	1.28778	3.10315
35	19.2319	12.6985	1.48563	1.26324	1.02996	1.84059	3.3278	14.551	1.1141	1.16867	1.03973	1.50883	1.4935	1.24502	1.1932	3.34077			2.2436	1.21315	1.26515	3.12063
40	19.3547	16.4924	1.51877	1.26494	1.02317	1.84059	3.34931	14.7555	1.09012	1.15346	1.04152	1.50883	1.52659	1.24375	1.18645	3.34077			2.30782	1.19335	1.27562	3.12063
SGMI-2	Control FIB						SGMI-2 FIB						Control CD62P						SGMI-2 CD62P
Frame	Experiment 1	Experiment 2	Experiment 3	Experiment 4	Experiment 5	Experiment 6	Experiment 1	Experiment 2	Experiment 3	Experiment 4	Experiment 5	Experiment 6	Experiment 1	Experiment 2	Experiment 3	Experiment 4	Experiment 5	Experiment 6	Experiment 1	Experiment 2	Experiment 3	Experiment 4	Experiment 5	Experiment 6
1	1	1	1	1			1	1	1	1			1	1	1	1			1	1	1	1
5	0.87626	1.26713	1.81991	1.13647			1.00085	0.856445	1.03222	1.13034			1.10429	1.17617	1.11951	1.19418			1.19284	0.878719	1.16252	1.17923
10	0.916561	1.50824	4.2989	1.23061			1.02086	0.913498	2.02722	1.11762			1.18205	1.12796	1.15118	1.2205			1.28001	1.03008	1.2468	1.14323
15	0.967758	1.6394	5.90666	1.29423			1.03408	1.03872	3.17601	1.1549			1.24435	1.26656	1.34423	1.24765			1.31811	1.231	1.40325	1.12717
20	0.994973	1.76652	5.72756	1.25889			1.04356	1.00022	3.83444	1.21072			1.25052	1.35307	1.6984	1.27714			1.33069	1.1807	1.56501	1.20653
25	1.00664	1.8759	5.79827	1.28297			1.04294	0.947558	4.90379	1.25527			1.24532	1.40625	1.77166	1.28328			1.31993	1.07785	1.88611	1.24261
30	1.01739	1.96505	5.66311	1.30846			1.04781	0.971838	5.27571	1.21937			1.23282	1.44666	1.91149	1.25447			1.30717	1.11582	2.30928	1.18022
35	1.0072	2.02397	5.62561	1.30069			1.06714	0.994569	5.08655	1.21853			1.19956	1.48007	2.01651	1.21391			1.32692	1.14554	2.39269	1.11183
40	0.999379	2.07217	5.74537	1.30407			1.08148	0.967281	5.01961	1.22147			1.18695	1.4957	2.04139	1.20917			1.34445	1.10806	2.53323	1.09236
aFD	Control FIB						aFD FIB						Control CD62P						aFD CD62P
Frame	Experiment 1	Experiment 2	Experiment 3	Experiment 4	Experiment 5	Experiment 6	Experiment 1	Experiment 2	Experiment 3	Experiment 4	Experiment 5	Experiment 6	Experiment 1	Experiment 2	Experiment 3	Experiment 4	Experiment 5	Experiment 6	Experiment 1	Experiment 2	Experiment 3	Experiment 4	Experiment 5	Experiment 6
1	1	1	1	1	1	1	1	1	1	1	1	1	1	1	1	1	1		1	1	1	1	1
5	1.05931	1.14817	1.25485	1.05536	1.1298	1.56983	0.991493	1.25465	1.04199	0.925626	1.17832	1.18257	1.22424	1.05607	1.08541	1.85808	1.43947		1.05576	1.14643	1.08261	1.09775	1.14707
10	1.06937	2.19105	2.09707	0.969815	1.17147	1.69035	0.990498	4.13129	1.418	0.863492	1.21521	1.3202	1.27249	1.13169	1.36752	1.96882	2.46127		1.07587	1.29946	1.13511	1.20767	1.26548
15	1.05298	6.70446	3.31195	0.962721	1.18984	1.73616	0.983415	4.09936	2.68429	0.823621	1.23998	1.32879	1.32967	1.62111	1.57628	1.98666	2.86097		1.07595	1.541	1.27722	1.22859	1.34151
20	1.00456	6.83143	5.24171	1.01225	1.19692	1.76979	0.975271	3.99726	3.87442	0.819697	1.23506	1.35505	1.27399	1.74368	1.94007	1.98206	3.06507		1.06703	1.59193	1.38958	1.2299	1.33641
25	1.00273	6.8711	8.49359	1.04745	1.21225	1.78818	0.959337	3.91462	3.89977	0.817141	1.23039	1.35462	1.25056	1.92931	2.1894	1.96412	3.15627		1.07373	1.64519	1.4637	1.20664	1.32201
30	0.983866	6.86898	8.7803	1.06535	1.22796	1.80775	0.943003	3.78098	3.87733	0.795585	1.23707	1.34036	1.22697	2.07471	2.42826	1.96325	3.21305		1.05875	1.63334	1.51889	1.20521	1.31496
35	0.986824	6.88975	8.73582	1.11502	1.22978	1.84059	0.940526	3.64131	3.89205	0.736376	1.23954	1.35381	1.24128	2.18536	2.64954	1.97378	3.34077		1.02997	1.62382	1.54559	1.20915	1.32056
40	0.984167	6.89012	8.63014	1.1325	1.24506	1.84059	0.93294	4.46959	3.88657	0.699749	1.2475	1.35381	1.23151	2.27258	2.78648	1.9924	3.34077		1.01705	1.78996	1.61478	1.20454	1.32056
Cp20	Control FIB						Cp20 FIB						Control CD62P						Cp20 CD62P
Frame	Experiment 1	Experiment 2	Experiment 3	Experiment 4	Experiment 5	Experiment 6	Experiment 1	Experiment 2	Experiment 3	Experiment 4	Experiment 5	Experiment 6	Experiment 1	Experiment 2	Experiment 3	Experiment 4	Experiment 5	Experiment 6	Experiment 1	Experiment 2	Experiment 3	Experiment 4	Experiment 5	Experiment 6
1	1	1	1	1	1	1	1	1	1	1	1	1	1	1	1	1	1	1	1	1	1	1	1	1
5	1.11289	1.33835	1.03591	1.00326	1.54858	1.56983	1.00694	1.13926	1.05404	1.01513	1.03242	1.16563	1.20602	1.3406	1.64016	1.33787	1.0599	1.43947	1.42159	1.5695	1.24789	1.17191	1.05855	1.27343
10	1.15334	2.70887	1.08215	1.04771	1.59451	1.69035	1.00182	1.17003	1.11943	1.02541	1.0414	1.22922	1.3125	3.49548	1.88763	1.79893	1.20423	2.46127	1.5412	2.01794	1.50854	1.2602	1.09663	1.46035
15	1.15763	3.15492	1.14459	1.06142	1.64852	1.73616	0.995822	1.16162	1.15129	1.01998	1.04845	1.26032	1.34715	5.12312	2.00649	2.13756	1.26344	2.86097	1.60675	2.24249	1.6216	1.24264	1.11972	1.55658
20	1.16982	3.32897	1.19202	1.06766	1.63843	1.76979	1.00205	1.16376	1.19614	1.01918	1.05304	1.28707	1.34039	5.85136	2.13593	2.41706	1.26954	3.06507	1.66077	2.42229	1.73419	1.22032	1.13731	1.60513
25	1.16134	3.48155	1.24993	1.05845	1.65978	1.78818	1.00857	1.15664	1.26173	1.02303	1.06173	1.28175	1.31682	6.62141	2.21526	2.60737	1.2909	3.15627	1.72923	2.5473	1.77467	1.24024	1.14696	1.66458
30	1.14914	3.5024	1.47995	1.06145	1.65993	1.80775	1.00385	1.17142	1.47928	1.02112	1.06392	1.28602	1.35315	7.42874	2.32108	2.77601	1.2725	3.21305	1.78484	2.5989	1.78579	1.23639	1.15977	1.69525
35	1.27708	3.57916	1.59485	1.05712	1.66939	1.84059	1.08825	1.1725	1.57263	1.0316	1.06301	1.29679	1.39231	8.63369	2.38521	2.89674	1.26719	3.34077	1.87109	2.66982	1.80094	1.23224	1.17016	1.78041
40	1.45666	3.59199	1.66406	1.05136	1.67546	1.84059	1.16686	1.20713	1.61962	1.04655	1.06554	1.29679	1.75782	9.97149	2.52534	3.02378	1.30322	3.34077	2.24815	2.7794	1.81094	1.24612	1.1738	1.78041
aC5	Control FIB						aC5 FIB						Control CD62P						aC5 CD62P
Frame	Experiment 1	Experiment 2	Experiment 3	Experiment 4	Experiment 5	Experiment 6	Experiment 1	Experiment 2	Experiment 3	Experiment 4	Experiment 5	Experiment 6	Experiment 1	Experiment 2	Experiment 3	Experiment 4	Experiment 5	Experiment 6	Experiment 1	Experiment 2	Experiment 3	Experiment 4	Experiment 5	Experiment 6
1	1	1	1	1			1	1	1	1			1	1	1	1			1	1	1	1
5	0.992866	1.15512	1.03028	1.56983			0.759128	1.05644	0.995108	1.03896			1.05237	1.17548	1.13483	1.43947			1.0864	1.15358	1.11525	1.46901
10	0.941392	1.28846	1.07594	1.69035			0.77149	0.980012	0.992149	1.04362			1.04768	1.32625	1.17395	2.46127			1.1641	1.14816	1.14306	1.86758
15	0.927446	1.3096	1.04629	1.73616			0.780775	0.988707	1.01944	1.0988			1.06672	1.3447	1.23108	2.86097			1.20004	1.14482	1.21126	2.19922
20	0.909213	1.27827	1.04664	1.76979			0.765912	0.997717	1.02464	1.1066			1.0621	1.30749	1.19937	3.06507			1.16608	1.1532	1.24105	2.49465
25	0.897213	1.27584	1.04908	1.78818			0.771585	0.940839	1.01687	1.09074			1.05335	1.26397	1.22719	3.15627			1.16221	1.07806	1.24838	2.62352
30	0.899531	1.27317	1.04486	1.80775			0.786919	0.919474	0.983492	1.07651			1.0638	1.2555	1.23672	3.21305			1.20012	1.05424	1.20095	2.64332
35	0.888045	1.26324	1.02996	1.84059			0.869107	0.916125	0.967104	1.074			1.06928	1.24502	1.1932	3.34077			1.36809	1.04255	1.17221	2.78838
40	0.960669	1.26494	1.02317	1.84059			0.883945	0.927642	0.984368	1.074			1.14186	1.24375	1.18645	3.34077			1.38713	1.05771	1.19706	2.78838
TriFu	Control FIB						TriFu FIB						Control CD62P						TriFu CD62P
Frame	Experiment 1	Experiment 2	Experiment 3	Experiment 4	Experiment 5	Experiment 6	Experiment 1	Experiment 2	Experiment 3	Experiment 4	Experiment 5	Experiment 6	Experiment 1	Experiment 2	Experiment 3	Experiment 4	Experiment 5	Experiment 6	Experiment 1	Experiment 2	Experiment 3	Experiment 4	Experiment 5	Experiment 6
1	1	1	1	1			1	1	1	1			1	1	1	1			1	1	1	1
5	1.06652	1.54858	1.1298	1.56983			0.987551	0.854129	1.13511	0.808889			1.1337	1.0599	1.85808	1.43947			1.34745	1.0525	1.18102	0.985628
10	1.25571	1.59451	1.17147	1.69035			1.03495	0.961016	1.21583	0.858737			1.31729	1.20423	1.96882	2.46127			1.60406	1.11629	1.30261	0.981324
15	1.32161	1.64852	1.18984	1.73616			1.04683	0.978502	1.22367	0.875161			1.56051	1.26344	1.98666	2.86097			1.70194	1.11044	1.31417	1.09195
20	1.33493	1.63843	1.19692	1.76979			1.05403	1.0296	1.22738	0.86134			1.67813	1.26954	1.98206	3.06507			1.79663	1.14219	1.31337	1.21789
25	1.33095	1.65978	1.21225	1.78818			1.04586	1.0252	1.23097	0.847655			1.69333	1.2909	1.96412	3.15627			1.80952	1.1277	1.33177	1.26362
30	1.32164	1.65993	1.22796	1.80775			1.0516	1.01675	1.23097	0.83422			1.68436	1.2725	1.96325	3.21305			1.81991	1.11388	1.33796	1.28447
35	1.32911	1.66939	1.22978	1.84059			1.04496	1.02118	1.21807	0.85716			1.71837	1.26719	1.97378	3.34077			1.85736	1.10653	1.32533	1.29817
40	1.33849	1.67546	1.24506	1.84059			1.07692	1.02233	1.23171	0.85716			1.74868	1.30322	1.9924	3.34077			1.93189	1.10265	1.34519	1.29817
Donor 1
Frame	Control FIB	Cp20 FIB	aC1s FIB	aFD FIB	TriFu FIB	aC5 FIB	Control CD62P	Cp20 CD62P	aC1s CD62P	aFD CD62P	TriFu CD62P	aC5 CD62P
1	1	1	1	1	1	1	1	1	1	1	1	1
5	1.56983	1.16563	1.50602	1.18257	0.808889	1.03896	1.43947	1.27343	1.52757	1.14707	0.985628	1.46901
10	1.69035	1.22922	1.52434	1.3202	0.858737	1.04362	2.46127	1.46035	2.3768	1.26548	0.981324	1.86758
15	1.73616	1.26032	1.51595	1.32879	0.875161	1.0988	2.86097	1.55658	2.71334	1.34151	1.09195	2.19922
20	1.76979	1.28707	1.50959	1.35505	0.86134	1.1066	3.06507	1.60513	2.93214	1.33641	1.21789	2.49465
25	1.78818	1.28175	1.5015	1.35462	0.847655	1.09074	3.15627	1.66458	3.03873	1.32201	1.26362	2.62352
30	1.80775	1.28602	1.49441	1.34036	0.83422	1.07651	3.21305	1.69525	3.10315	1.31496	1.28447	2.64332
35	1.84059	1.29679	1.50883	1.35381	0.85716	1.074	3.34077	1.78041	3.12063	1.32056	1.29817	2.78838
Donor 2
Frame	Control FIB		SGMI-1 FIB	SGMI-2 FIB	Cp20 FIB	Trifu FIB	Control CD62P		SGMI-1 CD62P	SGMI-2 CD62P	Cp20 CD62P	Trifu CD62P
1	1	1	1	1	1	1	1	1	1	1	1	1
5	1.08553	1.18742	1.02935	1.13034	1.04604	1.11202	1.06198	1.20913	1.03747	1.17923	1.0376	1.0606
10	1.24761	1.21947	1.07405	1.16212	1.06886	1.15165	1.17091	1.29777	1.08265	1.18007	1.11228	1.05743
15	1.39438	1.22342	1.08245	1.22906	1.13781	1.17571	1.25201	1.36814	1.0934	1.20085	1.15731	1.06443
20	1.40083	1.23414	1.08926	1.34915	1.18366	1.19008	1.25227	1.36252	1.09662	1.24338	1.21123	1.05808
25	1.38792	1.26953	1.08138	1.36404	1.21433	1.19008	1.23348	1.34463	1.0835	1.27945	1.25829	1.09541
